# Supplementary material for: A synthetic protein as efficient multitarget regulator against complement over-activation
Source: Commun Biol. 2022 Feb 22;5:152. doi: 10.1038/s42003-022-03094-5 (PMC8863895; doi:10.1038/s42003-022-03094-5)
Supplement: Supplementary file 4 — Supplementary Data 1 [file 42003_2022_3094_MOESM4_ESM.xlsx]

## Sheet: Fig. 1a
Figure 1a
		relative C5 binding
	conc. [nM]	MFHR1-V62			MFHR1-I62
	25	1	1	1	1.03631	1.0285	1.09145
	12.5	0.58635	0.634032	0.647268	0.597595	0.650483	0.686461
	6.25	0.308851	0.360102	0.346793	0.303019	0.367942	0.347981
	3.13	0.144871	0.186203	0.173397	0.128949	0.188577	0.154394
	1.56	0.0551939	0.0869777	0.0831354	0.0337528	0.0862331	0.0724466
	0.78	0.00821977	0.0337789	0.0415677	-0.016112	0.031362	0.0249406
	0.39	-0.015831	0.0062063	0.0225653	-0.0416429	0.00292276	0.0213777
	0.2	-0.0280014	-0.00783372	0.0190024	-0.0545621	-0.0115586	0.00712589

## Sheet: Fig. 1b
Figure 1b
Normalized values
	relative C3b binding
conc. [nM]	MFHR1-V62			MFHR1-I62
25	1	1	1	1.01583	1.04395	0.941926
12.5	0.832029	0.82132	0.791076	0.860636	0.912489	0.79745
6.25	0.61805	0.6035	0.607649	0.662931	0.727075	0.663598
3.125	0.399477	0.391593	0.414306	0.460981	0.513197	0.438385
1.5625	0.221211	0.226164	0.228045	0.296272	0.316909	0.260623
0.78125	0.100641	0.117838	0.116147	0.184871	0.17113	0.133144
0.390625	0.0290604	0.0548328	0.0516997	0.118734	0.0789956	0.0651558
0.195313	-0.0101905	0.0206873	0.0219547	0.0824686	0.0265669	0.0311615

## Sheet: Fig 1.d,e
Figure 1d, e
time [min]	MFHR1-V62 (intact C3b alpha ' [%])		MFHR1-I62 (intact C3b alpha ' [%])
0	100	100	100	100
1.5	61	59	58	50
2.5	44	44	35	27
5	29	28	21	20
transformed data (reciprocal plot)
1/time	MFHR1-V62		MFHR1-I62
	1/intact C3b alpha ' [%]
	0,01*	0,01*	0,01*	0,01*
0.666667	0.0163934	0.0169492	0.0172414	0.02
0.4	0.0227273	0.0227273	0.0285714	0.037037
0.2	0.0344828	0.0357143	0.047619	0.05

## Sheet: Fig. 4d
Figure 4d
	2 independent MS measurements
	NIS		NCS
	%	%	%	%
aglycon	29.7567	38.0255	0	0
M5-7	24.0782	31.4046	12.9733	7.82744
GnM	0	2.58874	2.83748	7.68857
GnGn	34.6024	15.043	64.2969	73.2634
AFGn	11.5627	12.9381	19.8923	9.08747
AAFF			0	2.1331

## Sheet: Fig.4dGlycopeptide quantitation
Identified Glycopeptides and their normalized quantitative values. Quantitative values were obtained from the allPeptides.txt file from a default MaxQuant (V1.6.0.16) search against the raw data. All values have been normalized against the sum of all quantitative values from each raw file.
The raw data and the allPeptides.txt file are available via the PRIDE repository ( PXD025471)
Glycopeptide	Peptide	Glycosite	Glycan	QEplus028166_ChymoTryp	QEplus028167_ChymoTryp	Charges
WDPEVNCcamSMAQIQL_AAFF	WDPEVNCcamSMAQIQL	NCS	AAFF	NA	2.50245e-05	3
WDPEVNCcamSMAQIQL_GnAF	WDPEVNCcamSMAQIQL	NCS	GnAF	8.05462e-05	0.00010661	3
WDPEVNCcamSMoxAQIQL_GnAF	WDPEVNCcamSMoxAQIQL	NCS	GnAF	0.000138311	NA	3
WDPEVNCcamSMAQIQL_GnGn	WDPEVNCcamSMAQIQL	NCS	GnGn	0.000409508	0.000419554	3,2
WDPEVNCcamSMoxAQIQL_GnGn	WDPEVNCcamSMoxAQIQL	NCS	GnGn	0.000297895	0.000439939	2,3
WDPEVNCcamSMAQIQL_Man7	WDPEVNCcamSMAQIQL	NCS	Man7	6.2312e-05	9.18279e-05	3
WDPEVNCcamSMoxAQIQL_Man7	WDPEVNCcamSMoxAQIQL	NCS	Man7	8.04216e-05	NA	3
WDPEVNCcamSMAQIQL_MGn	WDPEVNCcamSMAQIQL	NCS	MGn	NA	4.4333e-05	3
WDPEVNCcamSMoxAQIQL_MGn	WDPEVNCcamSMoxAQIQL	NCS	MGn	3.12183e-05	4.58658e-05	3
LQNdNdENNISCcamVER_aGlycon	LQNdNdENNISCcamVER	NIS	aGlycon	NA	0.000729729	2
LQNdNENNISCcamVER_aGlycon	LQNdNENNISCcamVER	NIS	aGlycon	0.000102036	1.51837e-06	2
LQNNENNISCcamVER_aGlycon	LQNNENNISCcamVER	NIS	aGlycon	NA	0.00311578	2
LQNdNdENNISCcamVER_GnAF	LQNdNdENNISCcamVER	NIS	GnAF	NA	0.000436315	3
LQNdNENNISCcamVER_GnAF	LQNdNENNISCcamVER	NIS	GnAF	3.96488e-05	0.000436315	3
LQNNENNISCcamVER_GnAF	LQNNENNISCcamVER	NIS	GnAF	NA	0.000436315	3
LQNdNdENNISCcamVER_GnGn	LQNdNdENNISCcamVER	NIS	GnGn	NA	0.0004939	3
LQNdNENNISCcamVER_GnGn	LQNdNENNISCcamVER	NIS	GnGn	4.03432e-05	0.000571069	2,3
LQNNENNISCcamVER_GnGn	LQNNENNISCcamVER	NIS	GnGn	7.83095e-05	0.000456929	3,2
LQNdNENNISCcamVER_Man5	LQNdNENNISCcamVER	NIS	Man5	NA	8.53645e-05	3
LQNNENNISCcamVER_Man5	LQNNENNISCcamVER	NIS	Man5	NA	0.000104293	2,3
LQNdNdENNISCcamVER_Man7	LQNdNdENNISCcamVER	NIS	Man7	NA	0.000452488	2,3
LQNdNENNISCcamVER_Man7	LQNdNENNISCcamVER	NIS	Man7	NA	0.000437645	3
LQNNENNISCcamVER_Man7	LQNNENNISCcamVER	NIS	Man7	1.54189e-05	0.000479943	2,3
LQNdNdENNISCcamVER_Man8	LQNdNdENNISCcamVER	NIS	Man8	NA	0.000539151	3
LQNdNENNISCcamVER_Man8	LQNdNENNISCcamVER	NIS	Man8	3.3573e-05	0.000539151	3
LQNNENNISCcamVER_Man8	LQNNENNISCcamVER	NIS	Man8	3.3573e-05	0.000539151	3
LQNNENNISCcamVER_MGn	LQNNENNISCcamVER	NIS	MGn	NA	0.000261902	3

## Sheet: Fig. 4dGlycopeptides_calculated
Monoisotopic masses of glycopeptides used for mass spectrometric analysis. All combinations of the searched peptides with possible glycan structures are given in three calculated charge stages ([M+nH]n+). cam: carbamidomethylation (C, + 57.021464 Da, fixed); ox: oxidation (M, +15.994915 Da, optional); M: mannose, Gn: N-acetylglucosamine, A: galactose, Na: sialic acid, P: pentose.
Glycopeptide	[M+2H]2+	[M+3H]3+
LQNNENNISCcamVER_AAFF	1752.7192 M2H	1168.8152 M3H
LQNNENNISCcamVER_GnA	1525.6349 M2H	1017.4257 M3H
LQNNENNISCcamVER_GnAF	1598.6638 M2H	1066.1117 M3H
LQNNENNISCcamVER_GnGn	1444.6085 M2H	963.4081 M3H
LQNNENNISCcamVER_MAF	1497.1241 M2H	998.4185 M3H
LQNNENNISCcamVER_MGn	1343.0688 M2H	895.7150 M3H
LQNNENNISCcamVER_MM	1241.5291 M2H	828.0218 M3H
LQNNENNISCcamVER_Man4	1322.5555 M2H	882.0394 M3H
LQNNENNISCcamVER_Man5	1403.5819 M2H	936.0570 M3H
LQNNENNISCcamVER_Man5Gn	1505.1216 M2H	1003.7502 M3H
LQNNENNISCcamVER_Man6	1484.6083 M2H	990.0746 M3H
LQNNENNISCcamVER_Man7	1565.6347 M2H	1044.0922 M3H
LQNNENNISCcamVER_Man8	1646.6611 M2H	1098.1098 M3H
LQNNENNISCcamVER_Man9	1727.6875 M2H	1152.1274 M3H
LQNNENNISCcamVER_aGlycon	795.3705 M2H	530.5828 M3H
LQNdNENNISCcamVER_AAFF	1753.2112 M2H	1169.1432 M3H
LQNdNENNISCcamVER_GnA	1526.1269 M2H	1017.7537 M3H
LQNdNENNISCcamVER_GnAF	1599.1558 M2H	1066.4397 M3H
LQNdNENNISCcamVER_GnGn	1445.1005 M2H	963.7361 M3H
LQNdNENNISCcamVER_MAF	1497.6161 M2H	998.7465 M3H
LQNdNENNISCcamVER_MGn	1343.5608 M2H	896.0430 M3H
LQNdNENNISCcamVER_MM	1242.0211 M2H	828.3498 M3H
LQNdNENNISCcamVER_Man4	1323.0475 M2H	882.3674 M3H
LQNdNENNISCcamVER_Man5	1404.0739 M2H	936.3850 M3H
LQNdNENNISCcamVER_Man5Gn	1505.6136 M2H	1004.0782 M3H
LQNdNENNISCcamVER_Man6	1485.1003 M2H	990.4026 M3H
LQNdNENNISCcamVER_Man7	1566.1267 M2H	1044.4202 M3H
LQNdNENNISCcamVER_Man8	1647.1531 M2H	1098.4378 M3H
LQNdNENNISCcamVER_Man9	1728.1795 M2H	1152.4554 M3H
LQNdNENNISCcamVER_aGlycon	795.8625 M2H	530.9108 M3H
LQNdNdENNISCcamVER_AAFF	1753.7032 M2H	1169.4712 M3H
LQNdNdENNISCcamVER_GnA	1526.6189 M2H	1018.0817 M3H
LQNdNdENNISCcamVER_GnAF	1599.6478 M2H	1066.7677 M3H
LQNdNdENNISCcamVER_GnGn	1445.5925 M2H	964.0641 M3H
LQNdNdENNISCcamVER_MAF	1498.1081 M2H	999.0745 M3H
LQNdNdENNISCcamVER_MGn	1344.0528 M2H	896.3710 M3H
LQNdNdENNISCcamVER_MM	1242.5131 M2H	828.6778 M3H
LQNdNdENNISCcamVER_Man4	1323.5395 M2H	882.6954 M3H
LQNdNdENNISCcamVER_Man5	1404.5659 M2H	936.7130 M3H
LQNdNdENNISCcamVER_Man5Gn	1506.1056 M2H	1004.4062 M3H
LQNdNdENNISCcamVER_Man6	1485.5923 M2H	990.7306 M3H
LQNdNdENNISCcamVER_Man7	1566.6187 M2H	1044.7482 M3H
LQNdNdENNISCcamVER_Man8	1647.6451 M2H	1098.7658 M3H
LQNdNdENNISCcamVER_Man9	1728.6715 M2H	1152.7834 M3H
LQNdNdENNISCcamVER_aGlycon	796.3545 M2H	531.2388 M3H
LQNdNdENdNISCcamVER_AAFF	1754.1952 M2H	1169.7992 M3H
LQNdNdENdNISCcamVER_GnA	1527.1109 M2H	1018.4097 M3H
LQNdNdENdNISCcamVER_GnAF	1600.1399 M2H	1067.0957 M3H
LQNdNdENdNISCcamVER_GnGn	1446.0845 M2H	964.3921 M3H
LQNdNdENdNISCcamVER_MAF	1498.6002 M2H	999.4025 M3H
LQNdNdENdNISCcamVER_MGn	1344.5448 M2H	896.6990 M3H
LQNdNdENdNISCcamVER_MM	1243.0051 M2H	829.0058 M3H
LQNdNdENdNISCcamVER_Man4	1324.0315 M2H	883.0234 M3H
LQNdNdENdNISCcamVER_Man5	1405.0579 M2H	937.0410 M3H
LQNdNdENdNISCcamVER_Man5Gn	1506.5976 M2H	1004.7342 M3H
LQNdNdENdNISCcamVER_Man6	1486.0843 M2H	991.0586 M3H
LQNdNdENdNISCcamVER_Man7	1567.1107 M2H	1045.0762 M3H
LQNdNdENdNISCcamVER_Man8	1648.1371 M2H	1099.0938 M3H
LQNdNdENdNISCcamVER_Man9	1729.1635 M2H	1153.1114 M3H
LQNdNdENdNISCcamVER_aGlycon	796.8465 M2H	531.5668 M3H
SPDVINGSPISQK_AAFF	1628.7028 M2H	1086.1376 M3H
SPDVINGSPISQK_GnA	1401.6185 M2H	934.7481 M3H
SPDVINGSPISQK_GnAF	1474.6474 M2H	983.4340 M3H
SPDVINGSPISQK_GnGn	1320.5921 M2H	880.7305 M3H
SPDVINGSPISQK_MAF	1373.1077 M2H	915.7409 M3H
SPDVINGSPISQK_MGn	1219.0524 M2H	813.0373 M3H
SPDVINGSPISQK_MM	1117.5127 M2H	745.3442 M3H
SPDVINGSPISQK_Man4	1198.5391 M2H	799.3618 M3H
SPDVINGSPISQK_Man5	1279.5655 M2H	853.3794 M3H
SPDVINGSPISQK_Man5Gn	1381.1052 M2H	921.0725 M3H
SPDVINGSPISQK_Man6	1360.5919 M2H	907.3970 M3H
SPDVINGSPISQK_Man7	1441.6182 M2H	961.4146 M3H
SPDVINGSPISQK_Man8	1522.6447 M2H	1015.4322 M3H
SPDVINGSPISQK_Man9	1603.6711 M2H	1069.4498 M3H
SPDVINGSPISQK_aGlycon	671.3541 M2H	447.9051 M3H
SPDVINGSPhypISQK_AAFF	1636.7002 M2H	1091.4692 M3H
SPDVINGSPhypISQK_GnA	1409.6159 M2H	940.0797 M3H
SPDVINGSPhypISQK_GnAF	1482.6449 M2H	988.7657 M3H
SPDVINGSPhypISQK_GnGn	1328.5895 M2H	886.0621 M3H
SPDVINGSPhypISQK_MAF	1381.1052 M2H	921.0725 M3H
SPDVINGSPhypISQK_MGn	1227.0498 M2H	818.3690 M3H
SPDVINGSPhypISQK_MM	1125.5101 M2H	750.6758 M3H
SPDVINGSPhypISQK_Man4	1206.5365 M2H	804.6934 M3H
SPDVINGSPhypISQK_Man5	1287.5629 M2H	858.7110 M3H
SPDVINGSPhypISQK_Man5Gn	1389.1026 M2H	926.4042 M3H
SPDVINGSPhypISQK_Man6	1368.5893 M2H	912.7286 M3H
SPDVINGSPhypISQK_Man7	1449.6157 M2H	966.7462 M3H
SPDVINGSPhypISQK_Man8	1530.6421 M2H	1020.7638 M3H
SPDVINGSPhypISQK_Man9	1611.6685 M2H	1074.7814 M3H
SPDVINGSPhypISQK_aGlycon	679.3515 M2H	453.2368 M3H
SPDVINdGSPISQK_AAFF	1629.1948 M2H	1086.4656 M3H
SPDVINdGSPISQK_GnA	1402.1105 M2H	935.0761 M3H
SPDVINdGSPISQK_GnAF	1475.1394 M2H	983.7620 M3H
SPDVINdGSPISQK_GnGn	1321.0841 M2H	881.0585 M3H
SPDVINdGSPISQK_MAF	1373.5997 M2H	916.0689 M3H
SPDVINdGSPISQK_MGn	1219.5444 M2H	813.3653 M3H
SPDVINdGSPISQK_MM	1118.0047 M2H	745.6722 M3H
SPDVINdGSPISQK_Man4	1199.0311 M2H	799.6898 M3H
SPDVINdGSPISQK_Man5	1280.0575 M2H	853.7074 M3H
SPDVINdGSPISQK_Man5Gn	1381.5972 M2H	921.4005 M3H
SPDVINdGSPISQK_Man6	1361.0839 M2H	907.7250 M3H
SPDVINdGSPISQK_Man7	1442.1103 M2H	961.7426 M3H
SPDVINdGSPISQK_Man8	1523.1367 M2H	1015.7602 M3H
SPDVINdGSPISQK_Man9	1604.1631 M2H	1069.7778 M3H
SPDVINdGSPISQK_aGlycon	671.8461 M2H	448.2331 M3H
WDPEVNCcamSMAQIQL_AAFF	1803.2305 M2H	1202.4894 M3H
WDPEVNCcamSMAQIQL_GnA	1576.1462 M2H	1051.0999 M3H
WDPEVNCcamSMAQIQL_GnAF	1649.1752 M2H	1099.7859 M3H
WDPEVNCcamSMAQIQL_GnGn	1495.1198 M2H	997.0823 M3H
WDPEVNCcamSMAQIQL_MAF	1547.6355 M2H	1032.0927 M3H
WDPEVNCcamSMAQIQL_MGn	1393.5801 M2H	929.3892 M3H
WDPEVNCcamSMAQIQL_MM	1292.0404 M2H	861.6960 M3H
WDPEVNCcamSMAQIQL_Man4	1373.0668 M2H	915.7136 M3H
WDPEVNCcamSMAQIQL_Man5	1454.0932 M2H	969.7312 M3H
WDPEVNCcamSMAQIQL_Man5Gn	1555.6329 M2H	1037.4244 M3H
WDPEVNCcamSMAQIQL_Man6	1535.1196 M2H	1023.7488 M3H
WDPEVNCcamSMAQIQL_Man7	1616.1460 M2H	1077.7664 M3H
WDPEVNCcamSMAQIQL_Man8	1697.1724 M2H	1131.7840 M3H
WDPEVNCcamSMAQIQL_Man9	1778.1988 M2H	1185.8016 M3H
WDPEVNCcamSMAQIQL_aGlycon	845.8818 M2H	564.2570 M3H
WDPEVNCcamSMoxAQIQL_AAFF	1811.2280 M2H	1207.8211 M3H
WDPEVNCcamSMoxAQIQL_GnA	1584.1437 M2H	1056.4315 M3H
WDPEVNCcamSMoxAQIQL_GnAF	1657.1726 M2H	1105.1175 M3H
WDPEVNCcamSMoxAQIQL_GnGn	1503.1173 M2H	1002.4139 M3H
WDPEVNCcamSMoxAQIQL_MAF	1555.6329 M2H	1037.4244 M3H
WDPEVNCcamSMoxAQIQL_MGn	1401.5776 M2H	934.7208 M3H
WDPEVNCcamSMoxAQIQL_MM	1300.0379 M2H	867.0277 M3H
WDPEVNCcamSMoxAQIQL_Man4	1381.0643 M2H	921.0453 M3H
WDPEVNCcamSMoxAQIQL_Man5	1462.0907 M2H	975.0629 M3H
WDPEVNCcamSMoxAQIQL_Man5Gn	1563.6304 M2H	1042.7560 M3H
WDPEVNCcamSMoxAQIQL_Man6	1543.1171 M2H	1029.0805 M3H
WDPEVNCcamSMoxAQIQL_Man7	1624.1435 M2H	1083.0981 M3H
WDPEVNCcamSMoxAQIQL_Man8	1705.1699 M2H	1137.1157 M3H
WDPEVNCcamSMoxAQIQL_Man9	1786.1963 M2H	1191.1333 M3H
WDPEVNCcamSMoxAQIQL_aGlycon	853.8793 M2H	569.5886 M3H

## Sheet: Fig. 5a
Figure 5a
		relative heparin binding
	conc. [nM]	MFHR1-V62				MFHR1-I62				MFHR13
	5.5	1	1			0.960088	0.969205			0.993132	1.02523
	2.75	0.918011	0.886666	0.861557	0.782792	0.89183	0.898954		0.945848	0.962347	0.976982	1	1
	1.38	0.788294	0.722315	0.653001	0.505415	0.780479	0.784355	0.594177	0.679904	0.905874	0.89277	0.939988	0.856197
	0.69	0.613541	0.525747	0.482472	0.350181	0.623687	0.62299	0.558519	0.489771	0.809769	0.76102	0.849673	0.744284
	0.35	0.42301	0.338389	0.323827	0.218412	0.443197	0.437239	0.504856	0.345969	0.665372	0.586451	0.721925	0.554152
	0.17	0.257736	0.194707	0.190731	0.123947	0.277898	0.267126	0.428951	0.1787	0.484472	0.399845	0.452169	0.32491
	0.09	0.140497	0.101821	0.121806	0.0505415	0.155352	0.141013	0.268668	0.10349	0.303123	0.241034	0.109923	0.226233
	0.04	0.0686831	0.0482251	0.079026	0.0445247	0.0779928	0.0614034	0.065314	0.0655836	0.157715	0.130056	0.055853	0.11793
	0.02	0.0285786	0.01931	0.04694	0.0348977	0.0340056	0.0161368	0.033186	0.0445247	0.0606172	0.0627552	0.07546	0.0716005
	0.01	0.00733074	0.0042736	0.037433	0.0318893	0.0104675		0.044837	0.0318893	0.00344046	0.0253908		0.0415162
MFHR13 and MFHR1-I62
comparar sin remover outliers y sin constraints
Comparison of Fits
Null hypothesis
Alternative hypothesis
P value
Conclusion (alpha = 0.05)
Preferred model
F (DFn, DFd)
IC50 different for each data set
Best-fit values
Bottom
Top
IC50
HillSlope
logIC50
Span
95% CI (profile likelihood)
Bottom
Top
IC50
HillSlope
logIC50
Goodness of Fit
Degrees of Freedom
R squared
Sum of Squares
Sy.x

## Sheet: Fig. 5b
Figure 5b
	MFHR13			hFH
	1	1	0.97561	0.15505	0.212195	0.14878

## Sheet: Fig. 6b
Figure 6b
Time [min]	MFHR13					MFHR1-I62						hFH
	intact C3b alpha ' [%]
0	100	100	100	100	100	100	100	100	100	100	100	100	100	100	100	100	100
10	71.863	45.3449	69.8396	66.8269	65	32.706	76.3947	89.5319	108.292	77.5148	97.9641	6.84073	10.7648	14.4983	13.2513	40.8276	13.8462
20	59.445	45.8399	37.3029	57.2115	43.1977	18.9674	69.3872	62.5557	70.8873	75.7396	92.167	6.04627	6.36861	8.853	8.3089	22.1689	15.8974

## Sheet: Fig. 6a
Figure 6a
	MFHR1-I62					MFHR13
conc. [nM]	relative C3b binding
50			1.14589	1.30643		0.946053		1.18626	1.08208
25	1	1	0.941926	1	1	0.817105	0.931877	1	0.770178	0.974042
12.5	0.871711	0.904884	0.79745	0.767442	0.58014	0.601316	0.670951	0.791076	0.471956	0.635764
6.25	0.725	0.728792	0.663598	0.618331	0.278121	0.436184	0.558483	0.607649	0.280438	0.276061
3.125	0.565789	0.539846	0.438385	0.481532	0.142975	0.263816	0.348329	0.414306	0.195622	0.146271
1.5625	0.372368	0.347044	0.260623	0.277702	0.0725175	0.1375	0.196015	0.228045	0.105335	0.0754017
0.78125	0.204605	0.186375	0.133144		0.0453234	0.0684211	0.096401	0.116147		0.05274
0.390625	0.1	0.0777635	0.0651558		0.039967	0.0282895	0.0372751	0.0516997		0.0366708
0.195312	0.0427632	0.0404884	0.0311615		0.0350227	0.0138158	0.0282776	0.0219547		0.0304903

[truncated: 18 more sheets: Fig. 6d, Fig. 7a, Fig. 7b, Fig. 7c, Fig. 7d, Fig. 7e, Fig. 7f, Fig. 8a, Fig. 8b, Fig. S1, Fig. S2, Fig.S3, Fig. S5, Fig. S6, Fig. S7, Fig. S8, Fig. S9, Fig. S10]
